# Supplementary material for: Single nucleus RNA sequencing of the cerebral cortex from genetically diverse inbred mouse strains reveals differences in pericyte and endothelial cell composition
Source: PLoS One. 2025 Aug 28;20(8):e0323827. doi: 10.1371/journal.pone.0323827 (PMC12393717; doi:10.1371/journal.pone.0323827)
Supplement: S1 Table — (XLSX) [file pone.0323827.s001.xlsx]

## Sheet: Sheet1
Supplementary Table 1. snRNAseq dataset summary
Genotypes	Total # of UMIs	# of nuclei	# of samples
CC009	131323015	22401	8
CC010	109045479	21629	7
CC011	120584766	21360	7
CC019	70736548	12996	4
CC025	64463031	11718	4
CC029	135845570	25011	8
CC031	121644853	25203	8
CC036	30146689	5545	2
CC045	171498607	26555	8
CC046	143700253	24637	8
CC051	130547595	25336	8
CC060	141471671	23809	8
CC079	107592499	17650	5
CC084	111773830	23197	7
Total	1590374406	287047	92
