# Supplementary material for: Single nucleus RNA sequencing of the cerebral cortex from genetically diverse inbred mouse strains reveals differences in pericyte and endothelial cell composition
Source: PLoS One. 2025 Aug 28;20(8):e0323827. doi: 10.1371/journal.pone.0323827 (PMC12393717; doi:10.1371/journal.pone.0323827)
Supplement: S2 Table — (XLSX) [file pone.0323827.s002.xlsx]

## Sheet: Sheet1
Supplementary Table 2. One way ANOVA result of refined cell types by strains
Cluster	Effect	DFn	DFd	F	p
Neuron_Exc_02	Genotype	13	78	5.849	2.15e-07
Neuron_Exc_10	Genotype	13	78	4.754	5.34e-06
Neuron_Exc_03	Genotype	13	78	4.463	1.29e-05
Neuron_Exc_22	Genotype	13	78	4.205	2.87e-05
Neuron_Exc_29	Genotype	13	78	4.127	3.66e-05
Neuron_Exc_17	Genotype	13	78	4.017	5.15e-05
Pericytes	Genotype	13	78	3.807	9.98e-05
Neuron_Inh_06	Genotype	13	78	3.466	0.000294
Neuron_Exc_08	Genotype	13	78	3.462	0.000298
Neuron_Exc_07	Genotype	13	78	3.318	0.000474
Neuron_Exc_16	Genotype	13	78	3.222	0.000645
Neuron_Exc_21	Genotype	13	78	2.942	0.002
Neuron_Exc_26	Genotype	13	78	2.871	0.002
Neuron_Inh_08	Genotype	13	78	2.905	0.002
Neuron_Exc_04	Genotype	13	78	2.773	0.003
Neuron_Exc_05	Genotype	13	78	2.72	0.003
Neuron_Inh_12	Genotype	13	78	2.762	0.003
Leptomeningeal_1	Genotype	13	78	2.583	0.005
Neuron_Inh_13	Genotype	13	78	2.489	0.007
Neuron_Exc_06	Genotype	13	78	2.303	0.012
Neuron_Exc_31	Genotype	13	78	2.291	0.013
Neuron_Exc_09	Genotype	13	78	2.218	0.016
Endothelial	Genotype	13	78	2.196	0.017
Neuron_Exc_27	Genotype	13	78	2.192	0.017
Neuron_Exc_13	Genotype	13	78	2.052	0.027
Neuron_Inh_05	Genotype	13	78	1.996	0.032
Neuron_Exc_12	Genotype	13	78	1.944	0.037
Neuron_Exc_32	Genotype	13	78	1.932	0.039
Leptomeningeal_2	Genotype	13	78	1.897	0.043
