# Supplementary material for: Single nucleus RNA sequencing of the cerebral cortex from genetically diverse inbred mouse strains reveals differences in pericyte and endothelial cell composition
Source: PLoS One. 2025 Aug 28;20(8):e0323827. doi: 10.1371/journal.pone.0323827 (PMC12393717; doi:10.1371/journal.pone.0323827)
Supplement: S1 File — (XLSX) [file pone.0323827.s003.xlsx]

## Sheet: Notes
Sheet name	Description
1) principal_genotype	principal cell type composition by genotype (average, SD)
2) principal_animal	principal cell type composition by animal
3) refined_genotype	refined cell type composition by genotype (average, SD)
4) refined_animal	refined cell type composition by animal

## Sheet: 1) principal_genotype
	Mean																Standard Deviation
Cluster	CC009	CC010	CC011	CC019	CC025	CC029	CC031	CC036	CC045	CC046	CC051	CC060	CC079	CC084		Cluster	CC009	CC010	CC011	CC019	CC025	CC029	CC031	CC036	CC045	CC046	CC051	CC060	CC079	CC084
Excitatory Neurons	63.4418	66.1049	61.4972	64.453	61.5772	64.1725	67.2981	62.9704	64.2354	66.3835	65.9646	61.683	64.574	65.8649		Excitatory Neurons	5.34763	5.93495	2.94232	11.3269	4.3805	4.29943	9.09437	1.05694	6.37112	6.17974	5.77003	5.1	3.15945	5.04753
Inhibitory Neurons	19.2205	18.8019	19.7873	18.4836	18.3409	19.4433	18.7688	20.8259	19.0531	17.9672	18.3271	19.7901	18.9764	17.3436		Inhibitory Neurons	3.3618	1.5322	1.2634	1.53318	1.87789	1.88179	1.15966	0.736511	3.04525	2.47107	1.30085	2.4029	0.667891	0.689702
Cholinergic Neurons	0.150078	0.19283	0.125915	0.154433	0.155166	0.135318	0.148419	0.0358166	0.16861	0.110078	0.120338	0.180939	0.0960398	0.0893657		Cholinergic Neurons	0.150407	0.0947574	0.0410469	0.0288876	0.10251	0.0717823	0.120396	0.0506523	0.0768648	0.0662384	0.0567866	0.0793107	0.0484768	0.0504233
Astrocytes	7.76604	7.33487	9.51952	8.029	8.30511	7.15337	6.12398	7.70774	7.54648	7.84347	8.13221	9.42267	7.11838	8.78986		Astrocytes	3.9024	3.79334	1.90934	6.02425	2.93374	2.44845	3.68092	1.42839	2.81217	3.48362	3.94303	2.53978	0.952131	2.53996
Endothelial	1.62208	1.44265	1.75352	1.48167	2.2972	1.81152	1.71499	1.53286	1.56374	1.19418	1.6934	1.56707	1.7252	1.3593		Endothelial	0.406514	0.331315	0.260399	0.578418	0.403786	0.498016	0.755775	0.0102574	0.35054	0.254602	0.363882	0.294135	0.271846	0.202571
Ependymal	0.0555215	0.08027	0.0221967	0.106284	0.0604484	0.110493	0.0500064	0.0179083	0.0592726	0.0112101	0.0302786	0.0729729	0.0773602	0.037231		Ependymal	0.0546441	0.085064	0.0394721	0.0627053	0.0503348	0.134904	0.0558507	0.0253262	0.0645964	0.0159649	0.0241215	0.0621287	0.0448304	0.0384438
Leptomeningeal	2.20246	1.65566	2.09414	2.30204	3.28886	1.97026	1.62392	2.0174	1.69272	1.76699	2.24639	1.90507	2.19982	1.91265		Leptomeningeal	0.766319	0.756946	0.324539	1.2244	0.933355	0.66125	0.976102	0.49002	0.569882	0.622319	0.680659	0.694677	0.412836	0.476194
Microglia	0.447553	0.362316	0.272996	0.26028	0.325497	0.27456	0.405768	0.343302	0.539358	0.27665	0.173096	0.520063	0.588013	0.180045		Microglia	0.433193	0.233133	0.117061	0.360534	0.253459	0.254151	0.361124	0.130936	0.776817	0.293366	0.106291	0.419947	0.358635	0.173205
Oligo	2.19226	1.16188	1.08396	2.02462	1.97655	1.69259	1.53903	0.977197	2.65477	1.63047	0.822282	1.25533	1.01346	1.34156		Oligo	2.14555	0.700997	0.76541	2.29244	1.48407	1.46099	1.99378	0.672832	3.57574	1.64212	0.586456	1.10602	0.486315	1.00727
OPC	2.33845	2.31066	3.00573	1.9574	2.88348	2.75951	1.74129	3.06725	2.06699	2.16407	2.00157	2.96285	2.66678	2.55387		OPC	1.17533	1.35271	0.621667	1.95544	1.00495	1.27197	1.66532	0.285552	0.871266	1.39424	1.14621	0.971551	0.744881	0.979756
Pericytes	0.298936	0.148032	0.170275	0.119086	0.412175	0.157563	0.122012	0.198767	0.0987374	0.116778	0.146315	0.134843	0.156569	0.14218		Pericytes	0.0816607	0.103826	0.0829642	0.0874377	0.216761	0.0412829	0.115618	0.07849	0.0798471	0.115274	0.101445	0.0672901	0.10767	0.0880714
SMC	0.264414	0.403995	0.667253	0.628623	0.377416	0.319017	0.463715	0.305456	0.320802	0.535346	0.342404	0.505091	0.807979	0.385471		SMC	0.217824	0.352997	0.328421	0.391341	0.20745	0.202126	0.383422	0.2265	0.384363	0.332421	0.230977	0.235238	0.280471	0.182319

## Sheet: 2) principal_animal
Cluster	CC009_1	CC009_2	CC009_3	CC009_4	CC009_5	CC009_6	CC009_7	CC009_8	CC010_1	CC010_2	CC010_4	CC010_5	CC010_6	CC010_7	CC010_8	CC011_1	CC011_2	CC011_3	CC011_4	CC011_5	CC011_6	CC011_7	CC019_1	CC019_2	CC019_3	CC019_4	CC025_1	CC025_2	CC025_3	CC025_4	CC029_1	CC029_2	CC029_3	CC029_4	CC029_5	CC029_6	CC029_7	CC029_8	CC031_1	CC031_2	CC031_3	CC031_4	CC031_5	CC031_6	CC031_7	CC031_8	CC036_7	CC036_8	CC045_1
Excitatory Neurons	0.594753	0.643746	0.690813	0.726027	0.648776	0.611467	0.587051	0.572705	0.652403	0.733147	0.639801	0.737483	0.566372	0.636483	0.661656	0.618833	0.593961	0.587716	0.641745	0.634314	0.652215	0.576022	0.743304	0.558507	0.741238	0.535072	0.614655	0.677409	0.57761	0.593414	0.642476	0.597931	0.712967	0.630307	0.608456	0.692997	0.597179	0.651486	0.608877	0.613924	0.782457	0.765649	0.604523	0.540548	0.728016	0.739852	0.62223	0.637178	0.725194
Inhibitory Neurons	0.181912	0.191851	0.194658	0.216438	0.250471	0.20371	0.150435	0.148161	0.208699	0.205486	0.166833	0.191148	0.178693	0.176625	0.18865	0.212835	0.182058	0.193821	0.19761	0.182217	0.206646	0.209922	0.197321	0.17907	0.197183	0.165767	0.196659	0.201502	0.162088	0.173387	0.209419	0.191984	0.219659	0.213511	0.184926	0.17507	0.166458	0.194437	0.187933	0.199684	0.181994	0.192748	0.18588	0.168493	0.179667	0.205105	0.203051	0.213467	0.188951
Cholinergic Neurons	0.00207111	0.00141483	0.000809389	0.00493151	0.00047081	0.00134907	0.000272035	0.000687521	0.00315679	0.0032543	0.0013267	0.00165975	0.000680735	0.00157936	0.00184049	0.000644953	0.00117268	0.00147113	0.00194553	0.00125235	0.000949367	0.00137804	0.00133929	0.00137394	0.00196528	0.0014988	0.00265756	0.00219024	0.000686813	0.000672043	0.000888626	0.00129282	0.0027688	0.00123954	0.00183824	0.00112045	0.00031348	0.00136351	0.00277393	0.000316456	0.000386399	0	0.00110314	0.00246575	0.00175285	0.00307503	0	0.000716332	0.00175932
Astrocytes	0.10321	0.0730051	0.0501821	0.0175342	0.0386064	0.098145	0.116159	0.124441	0.0617327	0.0199907	0.0945274	0.0340249	0.130361	0.0921295	0.0806748	0.0748146	0.109059	0.110702	0.0853252	0.101753	0.068038	0.116674	0.0276786	0.124342	0.0291517	0.139988	0.0694761	0.0484981	0.102335	0.111895	0.0648697	0.0662573	0.0253807	0.0808801	0.0790441	0.0610644	0.111599	0.0831743	0.0849515	0.0886076	0.0189335	0.0198473	0.0882515	0.112603	0.049664	0.0270603	0.0871776	0.0669771	0.0418719
Endothelial	0.0182948	0.0240521	0.0153784	0.0115068	0.0160075	0.0185497	0.0136017	0.0123754	0.0164854	0.0195258	0.015257	0.00885201	0.012934	0.0147407	0.0131902	0.0196711	0.0161243	0.0213314	0.0188994	0.0153413	0.0139241	0.0174552	0.00982143	0.0192352	0.0098264	0.0203837	0.0277145	0.0234668	0.0178571	0.0228495	0.0219194	0.0268261	0.0129211	0.0195228	0.0202206	0.0131653	0.0131661	0.0171803	0.0249653	0.0243671	0.00811437	0.0103053	0.023166	0.0241096	0.0111014	0.0110701	0.0152561	0.0154011	0.0119634
Ependymal	0	0.000565931	0	0.00164384	0.00094162	0.000674536	0.000272035	0.000343761	0	0.0013947	0.000995025	0.000276625	0.00238257	0.000263227	0.000306748	0.00096743	0.000586338	0	0	0	0	0	0.000892857	0.00183192	0.000327547	0.00119904	0.000379651	0	0.00103022	0.00100806	0.000296209	0.000323206	0.000461467	0.00123954	0.000367647	0.00420168	0.00031348	0.00163621	0	0.000632911	0	0	0.00110314	0.00109589	0.00116857	0	0	0.000358166	0.00105559
Leptomeningeal	0.0182948	0.0172609	0.0149737	0.0126027	0.0230697	0.027656	0.0269314	0.0354074	0.0168362	0.0088331	0.0165837	0.00968188	0.0306331	0.0210582	0.0122699	0.0167688	0.0211082	0.0239058	0.0208449	0.018159	0.0196203	0.0261828	0.0111607	0.0338905	0.013757	0.0332734	0.0387244	0.0190864	0.0384615	0.0352823	0.0124408	0.0206852	0.0133826	0.0142547	0.0253676	0.0196078	0.0319749	0.0199073	0.0260055	0.0202532	0.00540958	0.00610687	0.023166	0.030137	0.0102249	0.00861009	0.016709	0.023639	0.00950035
Microglia	0.0044874	0.00565931	0.000809389	0	0.00235405	0.00236088	0.0136017	0.00653145	0.00280603	0.0013947	0.00630182	0.00165975	0.00714772	0.00421163	0.00184049	0.00451467	0.0038112	0.00183891	0.00194553	0.00125235	0.00253165	0.00321543	0	0.0022899	0.000327547	0.00779376	0.00455581	0.000938673	0.00618132	0.00134409	0.00266588	0.00646412	0.000461467	0.00154943	0.00588235	0.000280112	0.00438871	0.000272702	0.00728155	0.00316456	0.0015456	0.000381679	0.00468836	0.0112329	0.00262927	0.00153752	0.00435888	0.00250716	0
Oligo	0.0365896	0.0118846	0.0072845	0.00328767	0.00517891	0.00674536	0.0525027	0.0519079	0.0115749	0.0041841	0.0155887	0.00359613	0.023145	0.0152672	0.00797546	0.0125766	0.0246262	0.016918	0.00555864	0.00688791	0.00379747	0.00551217	0.00133929	0.0316006	0.00098264	0.0470624	0.0144267	0.00563204	0.040522	0.0184812	0.0115521	0.0468649	0.00553761	0.0120855	0.0268382	0.00532213	0.0225705	0.00463594	0.0162968	0.0142405	0.000386399	0.000763359	0.023166	0.060274	0.00584283	0.00215252	0.0145296	0.00501433	0.00387051
OPC	0.0324474	0.0263158	0.0222582	0.00219178	0.0103578	0.0252951	0.0307399	0.0374699	0.0182392	0.0013947	0.0354892	0.00995851	0.0364193	0.0307976	0.0294479	0.0306353	0.0395778	0.0331004	0.020567	0.0335003	0.025	0.0280202	0.00267857	0.0373254	0.00262037	0.0356715	0.0246773	0.0168961	0.0394918	0.0342742	0.0266588	0.0336134	0.00461467	0.0226216	0.0422794	0.0243697	0.0445141	0.0220889	0.0322469	0.0297468	0.000386399	0	0.0341975	0.0350685	0.00642711	0.00123001	0.0326916	0.0286533	0.0147783
Pericytes	0.00276148	0.00198076	0.00283286	0.00273973	0.00282486	0.00269815	0.00326442	0.00481265	0.00210452	0.0009298	0.00232172	0.00055325	0.000680735	0.00315873	0.000613497	0.00257981	0.00117268	0.00294226	0.000555864	0.00156544	0.00126582	0.00183739	0.000892857	0.00114495	0.000327547	0.00239808	0.00303721	0.00187735	0.00686813	0.0047043	0.00177725	0.00193924	0.000922935	0.000929656	0.00183824	0.00168067	0.00188088	0.00163621	0.00208044	0.00158228	0	0	0.00248207	0.00273973	0.000876424	0	0.00254268	0.00143266	0.000351865
SMC	0.00517777	0.00226372	0	0.00109589	0.00094162	0.00134907	0.00516866	0.00515641	0.00596282	0.0004649	0.00497512	0.0011065	0.0105514	0.00368518	0.00153374	0.00515963	0.00674289	0.0062523	0.00500278	0.00375704	0.00601266	0.0137804	0.00357143	0.0093886	0.00229283	0.00989209	0.00303721	0.00250313	0.00686813	0.00268817	0.00503555	0.00581771	0.000922935	0.00185931	0.00294118	0.00112045	0.00564263	0.00218162	0.00658807	0.00348101	0.000386399	0.00419847	0.00827358	0.0112329	0.00262927	0.000307503	0.00145296	0.00465616	0.00070373
[truncated: 43 more columns]

## Sheet: 3) refined_genotype
	Mean																Standard Deviation
Cluster	CC009	CC010	CC011	CC019	CC025	CC029	CC031	CC036	CC045	CC046	CC051	CC060	CC079	CC084		Cluster	CC009	CC010	CC011	CC019	CC025	CC029	CC031	CC036	CC045	CC046	CC051	CC060	CC079	CC084
Astro_1	4.36966	4.42122	6.18463	4.87582	4.67996	4.40859	3.94579	4.52619	4.50209	4.78119	5.60395	5.65488	4.98333	6.27958		Astro_1	1.8949	1.88717	0.769212	2.89349	0.877701	1.35122	1.74997	0.082501	1.21868	1.25999	2.21351	1.44564	0.425839	1.40266
Astro_2	3.39639	2.91365	3.33489	3.15318	3.62515	2.74478	2.17819	3.18154	3.0444	3.06228	2.52826	3.76779	2.13505	2.51028		Astro_2	2.18624	1.98817	1.44315	3.19266	2.31358	1.31553	2.05542	1.5109	1.84514	2.34962	1.83611	1.39041	0.656703	1.20587
Endothelial	1.62208	1.44265	1.75352	1.48167	2.2972	1.81152	1.71499	1.53286	1.56374	1.19418	1.6934	1.56707	1.7252	1.3593		Endothelial	0.406514	0.331315	0.260399	0.578418	0.403786	0.498016	0.755775	0.0102574	0.35054	0.254602	0.363882	0.294135	0.271846	0.202571
Ependymal	0.0555215	0.08027	0.0221967	0.106284	0.0604484	0.110493	0.0500064	0.0179083	0.0592726	0.0112101	0.0302786	0.0729729	0.0773602	0.037231		Ependymal	0.0546441	0.085064	0.0394721	0.0627053	0.0503348	0.134904	0.0558507	0.0253262	0.0645964	0.0159649	0.0241215	0.0621287	0.0448304	0.0384438
Leptomeningeal_1	1.50035	1.05965	1.28803	1.30647	2.10976	1.33295	1.10388	1.11716	0.982605	0.968081	1.61293	1.38852	1.30806	1.44473		Leptomeningeal_1	0.467981	0.427998	0.241925	0.680112	0.528826	0.416222	0.750534	0.192922	0.340149	0.184542	0.42842	0.444973	0.164045	0.332279
Leptomeningeal_2	0.702107	0.596011	0.806112	0.995566	1.1791	0.637314	0.520037	0.900236	0.710113	0.798909	0.633463	0.516543	0.891764	0.467917		Leptomeningeal_2	0.374973	0.3645	0.171068	0.545237	0.455316	0.314492	0.269245	0.297097	0.275452	0.457508	0.267463	0.299756	0.362061	0.20396
Microglia	0.447553	0.362316	0.272996	0.26028	0.325497	0.27456	0.405768	0.343302	0.539358	0.27665	0.173096	0.520063	0.588013	0.180045		Microglia	0.433193	0.233133	0.117061	0.360534	0.253459	0.254151	0.361124	0.130936	0.776817	0.293366	0.106291	0.419947	0.358635	0.173205
Oligo_1	1.87194	0.762509	0.802554	1.62381	1.3044	1.33094	1.12215	0.778429	2.29688	1.24706	0.566121	0.981358	0.719776	0.995123		Oligo_1	2.01056	0.501332	0.667881	2.00013	1.22283	1.32589	1.67393	0.594342	3.34277	1.3528	0.439303	0.987821	0.367172	0.816479
Oligo_2	0.320328	0.399369	0.281403	0.400812	0.672144	0.361649	0.416881	0.198767	0.357891	0.383416	0.256161	0.273971	0.293687	0.346439		Oligo_2	0.193701	0.216208	0.131313	0.412636	0.335587	0.29872	0.388486	0.07849	0.255879	0.315011	0.17495	0.207694	0.154549	0.210686
OPC	2.33845	2.31066	3.00573	1.9574	2.88348	2.75951	1.74129	3.06725	2.06699	2.16407	2.00157	2.96285	2.66678	2.55387		OPC	1.17533	1.35271	0.621667	1.95544	1.00495	1.27197	1.66532	0.285552	0.871266	1.39424	1.14621	0.971551	0.744881	0.979756
Pericytes	0.298936	0.148032	0.170275	0.119086	0.412175	0.157563	0.122012	0.198767	0.0987374	0.116778	0.146315	0.134843	0.156569	0.14218		Pericytes	0.0816607	0.103826	0.0829642	0.0874377	0.216761	0.0412829	0.115618	0.07849	0.0798471	0.115274	0.101445	0.0672901	0.10767	0.0880714
SMC	0.264414	0.403995	0.667253	0.628623	0.377416	0.319017	0.463715	0.305456	0.320802	0.535346	0.342404	0.505091	0.807979	0.385471		SMC	0.217824	0.352997	0.328421	0.391341	0.20745	0.202126	0.383422	0.2265	0.384363	0.332421	0.230977	0.235238	0.280471	0.182319
Neuron_Cholinergic	0.150078	0.19283	0.125915	0.154433	0.155166	0.135318	0.148419	0.0358166	0.16861	0.110078	0.120338	0.180939	0.0960398	0.0893657		Neuron_Cholinergic	0.150407	0.0947574	0.0410469	0.0288876	0.10251	0.0717823	0.120396	0.0506523	0.0768648	0.0662384	0.0567866	0.0793107	0.0484768	0.0504233
Neuron_Exc_01	7.60896	8.32171	8.02544	7.32692	6.91684	7.40292	8.06547	6.45862	7.49645	6.5683	7.61268	7.31013	6.85495	7.49282		Neuron_Exc_01	0.611908	0.771449	0.805387	1.74906	0.501013	1.45702	1.69566	0.472311	1.27281	1.16572	1.20504	0.603878	0.842804	1.05268
Neuron_Exc_02	2.59546	3.08315	2.74948	3.34286	2.70475	2.85984	3.29678	2.27116	2.89223	4.02498	3.22561	2.92579	2.89137	2.93217		Neuron_Exc_02	0.303921	0.579026	0.570647	0.401389	0.227805	0.32941	0.373809	0.232453	0.327401	0.438588	0.280905	0.457291	0.511718	0.5195
Neuron_Exc_03	1.90249	2.28854	2.64262	2.65964	2.08299	2.54366	1.83313	2.30977	2.11889	1.80515	2.497	2.27247	1.59454	2.11216		Neuron_Exc_03	0.437378	0.287666	0.285328	0.59238	0.181899	0.39122	0.503176	0.278018	0.464981	0.287008	0.26891	0.432416	0.541228	0.315956
Neuron_Exc_04	0.924018	0.82594	0.95088	0.886192	0.726389	1.03951	1.14382	0.846764	0.957583	1.05719	1.0582	1.29685	0.772916	0.925646		Neuron_Exc_04	0.262994	0.320099	0.189129	0.315622	0.206858	0.185881	0.143285	0.170108	0.160649	0.21667	0.180193	0.300741	0.189862	0.273747
Neuron_Exc_05	4.422	4.98518	3.91321	4.21993	4.28298	4.62956	4.49351	4.34635	4.81351	3.69434	4.95247	3.93341	4.42575	4.44458		Neuron_Exc_05	0.519766	0.58669	0.345105	0.437978	0.600045	0.475718	0.921404	0.0177274	0.759345	0.808847	0.596754	0.696758	0.190129	0.70682
Neuron_Exc_06	2.58459	2.30074	2.0545	2.33325	1.97629	2.22284	2.43745	2.07468	2.24634	2.91297	2.57722	2.09322	1.89459	2.34319		Neuron_Exc_06	0.469693	0.448044	0.270852	0.865281	0.46193	0.163753	0.615365	0.148158	0.347728	0.6588	0.514522	0.388539	0.453948	0.278592
Neuron_Exc_07	2.45085	2.06633	1.92789	1.57845	1.67697	2.08738	2.14634	1.66177	2.30331	1.83149	1.79516	1.73168	2.01213	1.84867		Neuron_Exc_07	0.555057	0.370976	0.28384	0.0856932	0.235656	0.234636	0.447048	0.526615	0.387168	0.370546	0.388851	0.234812	0.211716	0.180697
Neuron_Exc_08	1.15527	2.04706	1.43665	1.73273	1.69886	1.66008	1.85343	1.099	1.9213	1.7661	1.43645	1.74169	2.21538	1.71755		Neuron_Exc_08	0.380272	0.196348	0.326114	0.734588	0.396636	0.500648	0.471274	0.218607	0.320307	0.217204	0.346305	0.3665	0.655566	0.168251
Neuron_Exc_09	4.05722	4.06597	3.43337	4.01198	3.59385	3.63585	4.35498	3.53235	4.09821	3.96145	3.80082	3.33997	4.3025	3.71764		Neuron_Exc_09	0.627388	0.675806	0.390418	0.737981	0.568839	0.243381	0.81831	0.474951	0.584918	0.491933	0.544717	0.506361	0.36861	0.327431
Neuron_Exc_10	2.17807	2.60411	2.3177	2.23189	1.88025	2.53937	2.80598	2.07569	2.25077	3.09115	2.99104	2.35551	2.59193	2.52445		Neuron_Exc_10	0.34576	0.263227	0.425612	0.380944	0.102406	0.2272	0.446487	0.352202	0.374449	0.655386	0.506303	0.326568	0.217621	0.311121
Neuron_Exc_11	0.579181	0.455958	0.478962	0.672512	0.480082	0.478135	0.716307	0.631611	0.580368	0.654829	0.638791	0.698827	0.567833	0.544027		Neuron_Exc_11	0.197602	0.224903	0.156875	0.320755	0.108453	0.142123	0.213439	0.0827953	0.11032	0.245644	0.191064	0.112814	0.13137	0.166384
Neuron_Exc_12	0.136252	0.138722	0.121177	0.124617	0.11097	0.204442	0.183692	0.198514	0.141416	0.0926882	0.117907	0.121685	0.104349	0.239079		Neuron_Exc_12	0.070926	0.0892437	0.0515409	0.06259	0.0500659	0.101719	0.0594501	0.0274789	0.105819	0.0433123	0.0667264	0.0601708	0.0518554	0.139987
Neuron_Exc_13	6.01437	6.13123	5.7276	6.3895	5.85438	5.89304	6.69155	5.97154	5.71839	5.86632	5.46536	4.8734	5.29573	6.47326		Neuron_Exc_13	0.929779	0.71579	0.623994	1.08408	0.638333	0.714073	1.54027	0.441962	0.764674	0.746272	0.997464	0.920118	0.518501	0.665604
Neuron_Exc_14	4.10222	4.21921	3.70186	4.23315	4.10487	4.052	4.07593	3.78434	3.92858	4.69015	4.69347	4.07814	4.24782	4.63386		Neuron_Exc_14	0.852689	0.572952	0.304884	1.00985	0.557322	0.401247	0.5019	0.574462	0.441638	1.02482	0.60785	0.455081	0.28742	0.312678
Neuron_Exc_15	2.45277	1.95832	2.44425	2.47051	2.7506	2.4833	1.88086	2.55896	2.27438	2.15791	2.38762	2.54885	2.53209	2.18898		Neuron_Exc_15	0.574539	0.513583	0.434711	0.333508	0.215827	0.459381	0.524636	0.382616	0.512984	0.489054	0.461102	0.315471	0.208394	0.41951
Neuron_Exc_16	1.11259	1.00117	1.05482	1.32175	1.04951	1.20682	1.13409	1.55102	1.13167	1.32082	1.39942	1.40917	1.126	1.17399		Neuron_Exc_16	0.197994	0.163845	0.212958	0.207281	0.301585	0.197657	0.207109	0.0154275	0.177897	0.233127	0.206321	0.181481	0.240788	0.20524
Neuron_Exc_17	0.530346	0.927194	0.649652	0.630135	0.512659	0.529705	0.554451	0.325394	0.691538	0.647644	0.46815	0.637335	0.555739	0.986391		Neuron_Exc_17	0.134856	0.285542	0.0908777	0.357469	0.123608	0.133249	0.192763	0.156262	0.209539	0.220924	0.191674	0.140896	0.264833	0.286465
Neuron_Exc_18	0.270162	0.329929	0.297321	0.343101	0.41455	0.339098	0.443062	0.197752	0.399098	0.414972	0.296606	0.334143	0.406742	0.307417		Neuron_Exc_18	0.119415	0.193201	0.0730077	0.132462	0.0820205	0.121919	0.106214	0.125555	0.142769	0.0921134	0.130354	0.108674	0.197792	0.128488
Neuron_Exc_19	2.06768	2.52366	2.06355	2.35323	2.41722	2.30831	2.34993	2.9217	2.25449	2.32214	2.30431	2.26096	2.14358	2.19202		Neuron_Exc_19	0.405443	0.679211	0.263594	0.0434731	0.402994	0.494513	0.481429	0.0290612	0.217288	0.339997	0.381128	0.504098	0.355686	0.424572
Neuron_Exc_20	3.16043	3.22056	3.53038	3.22236	3.14894	2.89004	3.25484	3.71448	3.15451	3.51553	3.52259	3.17637	3.53604	3.35938		Neuron_Exc_20	0.396255	0.54136	0.861394	0.739729	0.311436	0.379327	0.399323	0.116079	0.438181	0.517508	0.515274	0.442381	0.630007	0.710119
Neuron_Exc_21	1.94406	2.42987	2.17746	2.06719	2.07738	2.26511	2.61417	2.68737	2.40427	2.60448	2.21375	1.86209	2.24041	2.62912		Neuron_Exc_21	0.31356	0.417844	0.37973	0.398644	0.18004	0.294914	0.478653	0.0522347	0.472415	0.478089	0.410398	0.3696	0.401191	0.364377
Neuron_Exc_22	0.9911	0.585613	1.02418	0.835895	0.783232	0.756636	0.625197	1.26094	0.849952	0.784901	0.719137	0.93037	0.936475	0.615472		Neuron_Exc_22	0.317879	0.176848	0.227541	0.277347	0.110482	0.147497	0.15357	0.293509	0.213404	0.222327	0.193427	0.0931152	0.202279	0.126224
Neuron_Exc_23	0.811319	0.647691	0.71303	0.78914	0.791748	0.798019	0.841975	0.829617	0.689872	0.794033	0.614784	0.862551	0.74517	0.796657		Neuron_Exc_23	0.208349	0.245813	0.176554	0.161382	0.268181	0.210883	0.300302	0.00825194	0.0777117	0.2487	0.106449	0.257024	0.212785	0.201337
Neuron_Exc_24	1.018	0.966755	0.786908	0.699201	1.46066	1.18791	1.09932	1.29777	1.08699	0.921462	0.935395	1.18384	1.04418	0.961922		Neuron_Exc_24	0.400426	0.417424	0.442122	0.321556	0.11582	0.328602	0.393054	0.140117	0.366541	0.50691	0.330892	0.460865	0.33156	0.415859
Neuron_Exc_25	0.324732	0.473105	0.393883	0.188504	0.372734	0.561997	0.513913	0.647743	0.433989	0.296158	0.314713	0.322416	0.368401	0.589916		Neuron_Exc_25	0.235988	0.50908	0.409752	0.122405	0.194663	0.427785	0.200507	0.299609	0.29669	0.17315	0.276828	0.302322	0.0975334	0.206697
Neuron_Exc_26	1.93519	1.70558	1.62627	1.56467	1.60373	1.65575	1.9085	1.83933	1.72568	1.88913	1.8915	1.54618	2.34121	1.98503		Neuron_Exc_26	0.28704	0.206128	0.35425	0.308247	0.180534	0.224264	0.364016	0.0327134	0.353532	0.29049	0.34618	0.178171	0.497117	0.275384
Neuron_Exc_27	0.0740258	0.0374355	0.0631809	0.0720638	0.068086	0.0371165	0.0879474	0.126627	0.0913188	0.0692387	0.0414651	0.0646495	0.0944945	0.149875		Neuron_Exc_27	0.0663609	0.0446261	0.0568981	0.0500844	0.047118	0.0394806	0.0631885	0.0777724	0.0584267	0.0415467	0.0282662	0.059016	0.0455783	0.070817
Neuron_Exc_28	0.373346	0.3831	0.27062	0.336879	0.505904	0.371561	0.417983	0.360703	0.338004	0.484518	0.482234	0.499838	0.386149	0.324466		Neuron_Exc_28	0.217324	0.143031	0.0772638	0.157112	0.0447729	0.108604	0.114887	0.0035878	0.0860981	0.174865	0.173026	0.132662	0.197241	0.151328
Neuron_Exc_29	2.04429	1.55309	1.6088	1.83044	1.97894	1.92317	1.65558	1.45945	1.59893	2.11502	1.96574	1.71549	2.30284	1.6273		Neuron_Exc_29	0.411693	0.157993	0.307871	0.294904	0.212279	0.151832	0.308662	0.266031	0.28128	0.429433	0.192681	0.209548	0.510352	0.129761
Neuron_Exc_30	1.85704	2.02715	1.61017	2.05904	1.89494	1.87238	1.7651	1.74776	1.36115	1.74777	1.78509	1.58792	1.93769	1.64327		Neuron_Exc_30	0.433448	0.384928	0.285714	0.87658	0.397378	0.581487	0.512329	0.314172	0.466079	0.343415	0.687707	0.691227	0.43898	0.39984
Neuron_Exc_31	1.17286	1.4732	1.15784	1.43778	1.11581	1.2054	1.56287	1.46072	1.55389	1.61647	1.31779	1.37202	1.49378	1.67537		Neuron_Exc_31	0.336364	0.462344	0.231154	0.245302	0.109482	0.115396	0.436031	0.010975	0.321567	0.311672	0.243695	0.404565	0.254109	0.24599
Neuron_Exc_32	0.590863	0.327635	0.543544	0.487502	0.540074	0.53155	0.489915	0.720899	0.728378	0.664241	0.442175	0.596043	0.611198	0.709198		Neuron_Exc_32	0.177872	0.205058	0.215605	0.0720979	0.110145	0.186087	0.304907	0.0948467	0.149653	0.205328	0.217174	0.286401	0.177536	0.205955
Neuron_Inh_01	1.67783	1.55162	1.44137	1.30818	1.43446	1.50548	1.46195	1.44281	1.76509	1.21781	1.38747	1.69641	1.30836	1.43377		Neuron_Inh_01	0.219127	0.297415	0.312412	0.472333	0.170307	0.192239	0.409542	0.0143512	0.509587	0.293496	0.355012	0.215261	0.30509	0.212031
Neuron_Inh_02	1.39091	1.55043	1.549	1.52745	1.32498	1.49651	1.29817	1.53464	1.54618	1.43903	1.46532	1.38593	1.27639	1.31531		Neuron_Inh_02	0.350111	0.290498	0.320035	0.0966545	0.0566886	0.187005	0.261546	0.34682	0.376144	0.289586	0.248834	0.269906	0.236481	0.196761
Neuron_Inh_03	0.366771	0.313679	0.254906	0.335186	0.227474	0.263251	0.317136	0.270147	0.258564	0.342507	0.23214	0.297737	0.316001	0.265206		Neuron_Inh_03	0.125179	0.0599932	0.10166	0.106549	0.0839285	0.0672415	0.14784	0.0738258	0.0612251	0.092652	0.0427742	0.12171	0.126976	0.091529
Neuron_Inh_04	0.684977	0.545142	0.704613	0.808089	0.668262	0.801774	0.685518	0.809933	0.878086	0.816899	0.640833	0.76996	0.782325	0.541658		Neuron_Inh_04	0.416956	0.171361	0.187319	0.333028	0.251582	0.232712	0.174354	0.3235	0.372567	0.385897	0.222269	0.295667	0.182305	0.123594
Neuron_Inh_05	2.18117	2.00562	1.96294	2.22476	2.0471	2.28478	2.03966	2.31002	2.2012	1.94061	2.32415	2.49564	2.42336	1.98878		Neuron_Inh_05	0.563293	0.354624	0.250465	0.131322	0.356234	0.373187	0.25245	0.329029	0.449405	0.269028	0.238386	0.277184	0.210683	0.203383
Neuron_Inh_06	0.116257	0.20403	0.0737695	0.0651363	0.134187	0.0904145	0.171143	0.108211	0.208642	0.15059	0.134169	0.17086	0.179962	0.203011		Neuron_Inh_06	0.061025	0.0874121	0.0193516	0.0181124	0.0568464	0.0586091	0.0870498	0.00107634	0.0643286	0.0628062	0.082318	0.0592438	0.0832726	0.0493112
Neuron_Inh_07	3.60896	3.63098	2.9802	3.13095	3.05493	3.20455	3.53275	3.60729	3.15387	3.42744	3.10039	3.31254	3.38589	2.89303		Neuron_Inh_07	0.677045	0.591629	0.352021	0.775031	0.729423	0.438873	0.472179	0.0868891	0.63524	0.854498	0.347201	0.486386	0.421883	0.270044
Neuron_Inh_08	0.928591	1.13374	1.00951	0.895348	0.763882	0.886241	0.926587	1.20747	0.904531	0.677069	0.812001	1.03661	0.812181	0.918483		Neuron_Inh_08	0.128272	0.233412	0.208847	0.221596	0.242133	0.25047	0.173403	0.16652	0.221169	0.145829	0.16165	0.177667	0.173464	0.146877
Neuron_Inh_09	0.544842	0.644698	0.675859	0.536262	0.69833	0.53386	0.645711	0.686351	0.654154	0.563989	0.461227	0.59684	0.561289	0.478573		Neuron_Inh_09	0.17109	0.257275	0.249902	0.247417	0.223312	0.131381	0.128349	0.210861	0.216712	0.204818	0.137427	0.197247	0.0534602	0.149519
Neuron_Inh_10	0.303931	0.375062	0.467694	0.299924	0.449085	0.33349	0.369295	0.55947	0.42938	0.383871	0.367303	0.380352	0.437541	0.340679		Neuron_Inh_10	0.0983159	0.151828	0.110558	0.0607459	0.0997536	0.144838	0.181006	0.0820778	0.105582	0.105504	0.135063	0.139725	0.0951325	0.117134
Neuron_Inh_11	3.2204	2.57168	4.09519	3.5835	3.83223	4.05425	2.68209	4.087	3.16075	3.50012	3.55025	3.83731	3.68026	2.78767		Neuron_Inh_11	1.23355	0.84109	1.034	0.594086	1.12985	0.717018	0.841744	1.36208	0.926176	1.32597	0.928757	1.17029	0.84918	0.664857
Neuron_Inh_12	3.52294	3.58858	3.87575	3.27322	3.23232	3.26944	4.00134	3.33714	3.08455	2.8028	3.13651	3.11995	3.21068	3.43391		Neuron_Inh_12	0.266916	0.588926	0.328118	0.835543	0.492312	0.404834	0.7387	0.160715	0.463607	0.514454	0.365728	0.646123	0.594958	0.581158
Neuron_Inh_13	0.305446	0.310806	0.325114	0.213555	0.256568	0.414683	0.297776	0.486822	0.450981	0.414973	0.381032	0.354298	0.316464	0.4465		Neuron_Inh_13	0.109768	0.161032	0.0819361	0.071007	0.0637932	0.0945808	0.0916814	0.020662	0.10336	0.166483	0.138399	0.14444	0.0532486	0.0638003
Neuron_Inh_14	0.169786	0.271851	0.274323	0.214802	0.134699	0.215459	0.23214	0.270654	0.258486	0.204396	0.221465	0.249672	0.16654	0.215793		Neuron_Inh_14	0.119648	0.150276	0.0921843	0.0690257	0.0910771	0.167158	0.0814592	0.0281964	0.0983481	0.11513	0.129338	0.100099	0.126631	0.0562965
Neuron_Inh_15	0.197635	0.103995	0.0970187	0.0671943	0.0823894	0.0891232	0.10753	0.107957	0.0986202	0.0851259	0.112804	0.0859801	0.119185	0.0812472		Neuron_Inh_15	0.1115	0.0794365	0.0412385	0.0185337	0.0580394	0.0367605	0.0523546	0.0499348	0.0540113	0.0708273	0.0652721	0.0319283	0.0483613	0.0500341

## Sheet: 4) refined_animal
Cluster	CC009_1	CC009_2	CC009_3	CC009_4	CC009_5	CC009_6	CC009_7	CC009_8	CC010_1	CC010_2	CC010_4	CC010_5	CC010_6	CC010_7	CC010_8	CC011_1	CC011_2	CC011_3	CC011_4	CC011_5	CC011_6	CC011_7	CC019_1	CC019_2	CC019_3	CC019_4	CC025_1	CC025_2	CC025_3	CC025_4	CC029_1	CC029_2	CC029_3	CC029_4	CC029_5	CC029_6	CC029_7	CC029_8	CC031_1	CC031_2	CC031_3	CC031_4	CC031_5	CC031_6	CC031_7	CC031_8	CC036_7	CC036_8	CC045_1
Astro_1	0.057991	0.0469723	0.0299474	0.00931507	0.0291902	0.0617201	0.0535909	0.0608457	0.0438443	0.0153417	0.0477612	0.0268326	0.0742001	0.052119	0.0493865	0.0532086	0.0598065	0.0603163	0.0639244	0.0673137	0.053481	0.0748737	0.0232143	0.0753378	0.0242385	0.0722422	0.0512528	0.0341051	0.0480769	0.0537634	0.0408768	0.029735	0.0230734	0.0545398	0.0485294	0.0386555	0.0630094	0.0542678	0.0495839	0.0541139	0.0166151	0.0187023	0.0548814	0.0567123	0.0435291	0.0215252	0.0446785	0.0458453	0.0246305
Astro_2	0.0452192	0.0260328	0.0202347	0.00821918	0.0094162	0.036425	0.062568	0.0635957	0.0178885	0.004649	0.0467662	0.00719225	0.0561607	0.0400105	0.0312883	0.0216059	0.0492524	0.0503862	0.0214008	0.0344396	0.014557	0.0418006	0.00446429	0.0490039	0.0049132	0.0677458	0.0182232	0.014393	0.0542582	0.0581317	0.0239929	0.0365223	0.00230734	0.0263403	0.0305147	0.022409	0.0485893	0.0289065	0.0353675	0.0344937	0.00231839	0.00114504	0.0333701	0.0558904	0.00613497	0.00553506	0.0424991	0.0211318	0.0172414
Endothelial	0.0182948	0.0240521	0.0153784	0.0115068	0.0160075	0.0185497	0.0136017	0.0123754	0.0164854	0.0195258	0.015257	0.00885201	0.012934	0.0147407	0.0131902	0.0196711	0.0161243	0.0213314	0.0188994	0.0153413	0.0139241	0.0174552	0.00982143	0.0192352	0.0098264	0.0203837	0.0277145	0.0234668	0.0178571	0.0228495	0.0219194	0.0268261	0.0129211	0.0195228	0.0202206	0.0131653	0.0131661	0.0171803	0.0249653	0.0243671	0.00811437	0.0103053	0.023166	0.0241096	0.0111014	0.0110701	0.0152561	0.0154011	0.0119634
Ependymal	0	0.000565931	0	0.00164384	0.00094162	0.000674536	0.000272035	0.000343761	0	0.0013947	0.000995025	0.000276625	0.00238257	0.000263227	0.000306748	0.00096743	0.000586338	0	0	0	0	0	0.000892857	0.00183192	0.000327547	0.00119904	0.000379651	0	0.00103022	0.00100806	0.000296209	0.000323206	0.000461467	0.00123954	0.000367647	0.00420168	0.00031348	0.00163621	0	0.000632911	0	0	0.00110314	0.00109589	0.00116857	0	0	0.000358166	0.00105559
Leptomeningeal_1	0.013117	0.0104697	0.0109268	0.00931507	0.01742	0.0168634	0.0209467	0.0209694	0.0105226	0.0069735	0.012272	0.00608575	0.0173587	0.0142143	0.00674847	0.0106417	0.0140721	0.0154469	0.0136187	0.0112711	0.00949367	0.0156178	0.00625	0.0192352	0.00818867	0.0185851	0.0254366	0.0134543	0.021978	0.0235215	0.00977488	0.0129282	0.00876788	0.010846	0.0136029	0.0140056	0.0222571	0.0144532	0.0162968	0.0129747	0.00347759	0.00267176	0.0179261	0.0227397	0.00730353	0.00492005	0.00980748	0.0125358	0.00633357
Leptomeningeal_2	0.00517777	0.00679117	0.00404694	0.00328767	0.00564972	0.0107926	0.00598477	0.014438	0.00631357	0.0018596	0.00431177	0.00359613	0.0132743	0.00684391	0.00552147	0.00612706	0.00703606	0.00845899	0.00722624	0.00688791	0.0101266	0.010565	0.00491071	0.0146554	0.00556829	0.0146882	0.0132878	0.00563204	0.0164835	0.0117608	0.00266588	0.00775695	0.00461467	0.00340874	0.0117647	0.00560224	0.00971787	0.00545405	0.00970874	0.00727848	0.00193199	0.00343511	0.00523993	0.00739726	0.00292141	0.00369004	0.00690156	0.0111032	0.00316678
Microglia	0.0044874	0.00565931	0.000809389	0	0.00235405	0.00236088	0.0136017	0.00653145	0.00280603	0.0013947	0.00630182	0.00165975	0.00714772	0.00421163	0.00184049	0.00451467	0.0038112	0.00183891	0.00194553	0.00125235	0.00253165	0.00321543	0	0.0022899	0.000327547	0.00779376	0.00455581	0.000938673	0.00618132	0.00134409	0.00266588	0.00646412	0.000461467	0.00154943	0.00588235	0.000280112	0.00438871	0.000272702	0.00728155	0.00316456	0.0015456	0.000381679	0.00468836	0.0112329	0.00262927	0.00153752	0.00435888	0.00250716	0
Oligo_1	0.0303763	0.00877193	0.00485633	0.00328767	0.00376648	0.00303541	0.0478781	0.0477827	0.00631357	0.0023245	0.00995025	0.002213	0.0159973	0.0110555	0.00552147	0.00870687	0.0196423	0.0143435	0.00333519	0.00532248	0.00253165	0.00229674	0.000446429	0.022212	0.000327547	0.0419664	0.00607441	0.0034418	0.0305632	0.0120968	0.0068128	0.0416936	0.00415321	0.00681748	0.0176471	0.0047619	0.0213166	0.00327243	0.00970874	0.00886076	0.000386399	0.000763359	0.0146167	0.0506849	0.00321356	0.00153752	0.0119869	0.00358166	0.00211119
Oligo_2	0.00621332	0.00311262	0.00242817	0	0.00141243	0.00370995	0.00462459	0.00412513	0.00526131	0.0018596	0.00563847	0.00138313	0.00714772	0.00421163	0.00245399	0.00386972	0.00498388	0.00257448	0.00222346	0.00156544	0.00126582	0.00321543	0.000892857	0.0093886	0.000655093	0.00509592	0.00835232	0.00219024	0.00995879	0.00638441	0.00473934	0.0051713	0.0013844	0.00526805	0.00919118	0.000560224	0.00125392	0.00136351	0.00658807	0.00537975	0	0	0.00854937	0.00958904	0.00262927	0.000615006	0.00254268	0.00143266	0.00175932
OPC	0.0324474	0.0263158	0.0222582	0.00219178	0.0103578	0.0252951	0.0307399	0.0374699	0.0182392	0.0013947	0.0354892	0.00995851	0.0364193	0.0307976	0.0294479	0.0306353	0.0395778	0.0331004	0.020567	0.0335003	0.025	0.0280202	0.00267857	0.0373254	0.00262037	0.0356715	0.0246773	0.0168961	0.0394918	0.0342742	0.0266588	0.0336134	0.00461467	0.0226216	0.0422794	0.0243697	0.0445141	0.0220889	0.0322469	0.0297468	0.000386399	0	0.0341975	0.0350685	0.00642711	0.00123001	0.0326916	0.0286533	0.0147783
Pericytes	0.00276148	0.00198076	0.00283286	0.00273973	0.00282486	0.00269815	0.00326442	0.00481265	0.00210452	0.0009298	0.00232172	0.00055325	0.000680735	0.00315873	0.000613497	0.00257981	0.00117268	0.00294226	0.000555864	0.00156544	0.00126582	0.00183739	0.000892857	0.00114495	0.000327547	0.00239808	0.00303721	0.00187735	0.00686813	0.0047043	0.00177725	0.00193924	0.000922935	0.000929656	0.00183824	0.00168067	0.00188088	0.00163621	0.00208044	0.00158228	0	0	0.00248207	0.00273973	0.000876424	0	0.00254268	0.00143266	0.000351865
SMC	0.00517777	0.00226372	0	0.00109589	0.00094162	0.00134907	0.00516866	0.00515641	0.00596282	0.0004649	0.00497512	0.0011065	0.0105514	0.00368518	0.00153374	0.00515963	0.00674289	0.0062523	0.00500278	0.00375704	0.00601266	0.0137804	0.00357143	0.0093886	0.00229283	0.00989209	0.00303721	0.00250313	0.00686813	0.00268817	0.00503555	0.00581771	0.000922935	0.00185931	0.00294118	0.00112045	0.00564263	0.00218162	0.00658807	0.00348101	0.000386399	0.00419847	0.00827358	0.0112329	0.00262927	0.000307503	0.00145296	0.00465616	0.00070373
Neuron_Cholinergic	0.00207111	0.00141483	0.000809389	0.00493151	0.00047081	0.00134907	0.000272035	0.000687521	0.00315679	0.0032543	0.0013267	0.00165975	0.000680735	0.00157936	0.00184049	0.000644953	0.00117268	0.00147113	0.00194553	0.00125235	0.000949367	0.00137804	0.00133929	0.00137394	0.00196528	0.0014988	0.00265756	0.00219024	0.000686813	0.000672043	0.000888626	0.00129282	0.0027688	0.00123954	0.00183824	0.00112045	0.00031348	0.00136351	0.00277393	0.000316456	0.000386399	0	0.00110314	0.00246575	0.00175285	0.00307503	0	0.000716332	0.00175932
Neuron_Exc_01	0.0700725	0.0724392	0.0716309	0.0832877	0.0729755	0.0846543	0.0821545	0.0715022	0.0715538	0.088331	0.079602	0.0901798	0.0803268	0.0789681	0.0935583	0.0844889	0.0738786	0.0669364	0.0914397	0.0851597	0.0813291	0.0785485	0.0883929	0.0583925	0.0884376	0.0578537	0.0671982	0.0766583	0.0666209	0.0661962	0.0645735	0.0562379	0.0913706	0.0694143	0.0680147	0.10056	0.0711599	0.0709026	0.0738558	0.0727848	0.0989181	0.0935115	0.0573635	0.0591781	0.0955302	0.0940959	0.0679259	0.0612464	0.0893737
Neuron_Exc_02	0.0245081	0.0271647	0.0242817	0.030137	0.0225989	0.0219224	0.0288357	0.0281884	0.0231498	0.0344026	0.0364842	0.0348548	0.0221239	0.0329034	0.0319018	0.0248307	0.0278511	0.0228025	0.032796	0.0372574	0.0212025	0.0257235	0.0339286	0.0320586	0.0386505	0.0290767	0.0261959	0.0269086	0.0302198	0.0248656	0.0281398	0.0232708	0.028611	0.0281996	0.0253676	0.0338936	0.0310345	0.03027	0.0312067	0.0341772	0.0336167	0.0316794	0.032267	0.0263014	0.0394391	0.0350554	0.0210679	0.0243553	0.0277973
Neuron_Exc_03	0.0151881	0.0135823	0.0178066	0.0219178	0.0183616	0.0158516	0.0261153	0.0233757	0.017187	0.0251046	0.0252073	0.0248963	0.0238257	0.0215846	0.0223926	0.0228958	0.0240399	0.0290548	0.0239022	0.0269255	0.0278481	0.0303169	0.0294643	0.023128	0.0334098	0.0203837	0.0223994	0.0187735	0.0223214	0.0198253	0.021327	0.0200388	0.0221504	0.0281996	0.0294118	0.0254902	0.0263323	0.0305427	0.0190707	0.0123418	0.00965997	0.0236641	0.023166	0.0213699	0.0201578	0.0172202	0.0250636	0.0211318	0.0211119
Neuron_Exc_04	0.00793925	0.00707414	0.0117361	0.00493151	0.0131827	0.0104553	0.00897715	0.0096253	0.00876885	0.0097629	0.0106136	0.00995851	0.00170184	0.00658068	0.0104294	0.0128991	0.00820874	0.0102979	0.0100056	0.00876644	0.00949367	0.00689022	0.0102679	0.00984658	0.0111366	0.00419664	0.00759301	0.00782228	0.00927198	0.00436828	0.00947867	0.0103426	0.0129211	0.0133251	0.00772059	0.00952381	0.0100313	0.00981729	0.0128294	0.0117089	0.0112056	0.0110687	0.0102041	0.010411	0.00993281	0.0141451	0.0072648	0.00967049	0.013019
Neuron_Exc_05	0.0376251	0.0418789	0.0526103	0.0465753	0.0376648	0.0428331	0.04679	0.0477827	0.0406875	0.0483496	0.0490879	0.0484094	0.0479918	0.0555409	0.0588957	0.0409545	0.0366461	0.0382494	0.0430795	0.0435191	0.0370253	0.0344511	0.0464286	0.0384703	0.045529	0.0383693	0.0345482	0.048811	0.0432692	0.0446909	0.0465047	0.0416936	0.0438394	0.0443136	0.04375	0.0554622	0.0432602	0.0515408	0.0353675	0.0443038	0.055255	0.0370229	0.0449531	0.0331507	0.0534619	0.0559656	0.0435888	0.0433381	0.0636875
Neuron_Exc_06	0.0193303	0.032824	0.0295427	0.029589	0.0249529	0.0263069	0.0239391	0.0202819	0.0220975	0.0288238	0.0218905	0.0268326	0.0149762	0.0215846	0.0248466	0.020961	0.0181765	0.0183891	0.0233463	0.0237946	0.0221519	0.0169959	0.0325893	0.0160293	0.0288241	0.0158873	0.0220197	0.0247184	0.0182005	0.0141129	0.0225118	0.020362	0.0253807	0.0213821	0.0205882	0.0235294	0.0222571	0.0218162	0.020111	0.0189873	0.0336167	0.030916	0.0204082	0.0167123	0.026877	0.0273678	0.0217944	0.0196991	0.026038
Neuron_Exc_07	0.0255437	0.0268817	0.0254958	0.0350685	0.0244821	0.0175379	0.0176823	0.0233757	0.024202	0.0264993	0.0205638	0.0204703	0.0163376	0.0200053	0.0165644	0.0199936	0.020815	0.0220669	0.0191773	0.0150282	0.0158228	0.0220487	0.0165179	0.0146554	0.0163773	0.0155875	0.0132878	0.0184606	0.0178571	0.0174731	0.0210308	0.0223012	0.0230734	0.0173536	0.0172794	0.0229692	0.0222571	0.0207254	0.0194175	0.0262658	0.0239567	0.0248092	0.0151682	0.0147945	0.0245399	0.0227552	0.0203414	0.012894	0.0277973
Neuron_Exc_08	0.0103555	0.0186757	0.00971267	0.00821918	0.0112994	0.0155143	0.0114255	0.00721898	0.0224483	0.0218503	0.0228856	0.0179806	0.0204221	0.0186891	0.0190184	0.0193486	0.0105541	0.0110335	0.0141745	0.0162805	0.0167722	0.0124024	0.028125	0.0144264	0.0150671	0.0116906	0.0212604	0.017209	0.0116758	0.0178091	0.0183649	0.0113122	0.0115367	0.0254106	0.0194853	0.0114846	0.0191223	0.0160894	0.0208044	0.0170886	0.0235703	0.0217557	0.0159956	0.0109589	0.0239556	0.0141451	0.00944424	0.0125358	0.0186488
Neuron_Exc_09	0.0352088	0.0404641	0.0428976	0.0493151	0.0499058	0.0354132	0.0369967	0.0343761	0.041389	0.0474198	0.0358209	0.0478562	0.0326753	0.046328	0.0331288	0.0290229	0.0375257	0.0331004	0.0375208	0.0309956	0.039557	0.0326137	0.0392857	0.0359515	0.0507697	0.0344724	0.0406226	0.0406758	0.0291896	0.0332661	0.0373223	0.0339367	0.0401477	0.0356368	0.0341912	0.0394958	0.0360502	0.0340878	0.0357143	0.0376582	0.0502318	0.0549618	0.0430226	0.0309589	0.0484955	0.0473555	0.0319651	0.0386819	0.0397607
Neuron_Exc_10	0.0200207	0.0212224	0.0230676	0.020274	0.019774	0.0252951	0.0277476	0.0168443	0.024202	0.0302185	0.0252073	0.0260028	0.0238257	0.0236904	0.0291411	0.0280555	0.0196423	0.0194925	0.0177877	0.0259862	0.0278481	0.0234267	0.0245536	0.0190062	0.0265313	0.0191847	0.0201215	0.0190864	0.0178571	0.0181452	0.0234005	0.0252101	0.028611	0.0229315	0.025	0.0288515	0.023511	0.025634	0.029473	0.0265823	0.0274343	0.0316794	0.024545	0.019726	0.0321356	0.0329028	0.0232474	0.0182665	0.0263899
Neuron_Exc_11	0.00966517	0.00509338	0.00607042	0.00767123	0.00517891	0.00472175	0.00380849	0.00412513	0.00315679	0.0060437	0.00563847	0.00580913	0	0.00605422	0.00521472	0.00483715	0.00527704	0.00257448	0.00611451	0.00532248	0.00664557	0.00275609	0.00848214	0.00526677	0.0101539	0.0029976	0.00607441	0.00531915	0.00377747	0.00403226	0.00592417	0.00581771	0.00599908	0.00495817	0.00294118	0.00616246	0.00344828	0.00299973	0.00728155	0.00506329	0.00772798	0.00877863	0.0099283	0.00328767	0.0084721	0.00676507	0.00690156	0.00573066	0.0070373
Neuron_Exc_12	0.00103555	0.000565931	0.000809389	0.00164384	0.00235405	0.0010118	0.00244831	0.00103128	0.00245528	0.0004649	0.0013267	0.00276625	0.000680735	0.000789681	0.00122699	0.000644953	0.000879507	0.00183891	0.00138966	0.000626174	0.00126582	0.00183739	0.000446429	0.00137394	0.00196528	0.00119904	0.000759301	0.000625782	0.00137363	0.00168011	0.00207346	0.00129282	0.00415321	0.00154943	0.00183824	0.000840336	0.00188088	0.00272702	0.00208044	0.00158228	0.0011592	0.0019084	0.00303365	0.00191781	0.00116857	0.00184502	0.00217944	0.00179083	0.00070373
Neuron_Exc_13	0.0604073	0.0642332	0.0683934	0.0728767	0.0419021	0.0563238	0.0568553	0.0601581	0.0589267	0.0674105	0.0606965	0.0741355	0.0530973	0.0563306	0.058589	0.0515963	0.0609792	0.0551673	0.0653141	0.0594865	0.0610759	0.0473128	0.0660714	0.0542707	0.0782837	0.0569544	0.0527715	0.0663329	0.0539148	0.0611559	0.0616114	0.0591467	0.0678357	0.0573288	0.0544118	0.0641457	0.0445141	0.0624489	0.054785	0.0563291	0.0850077	0.0801527	0.0557088	0.0468493	0.0706982	0.0857934	0.0628405	0.0565903	0.0682618
Neuron_Exc_14	0.0386607	0.0469723	0.0485633	0.0558904	0.0306026	0.0354132	0.0356366	0.0364386	0.0368292	0.0437006	0.040796	0.0522822	0.0422056	0.034746	0.0447853	0.0374073	0.0395778	0.033836	0.0375208	0.0331872	0.0417722	0.0358291	0.0535714	0.0334326	0.0481494	0.0341727	0.0432802	0.0478723	0.0370879	0.0359543	0.0393957	0.0374919	0.0489156	0.0384258	0.0363971	0.0397759	0.0401254	0.0436324	0.0384882	0.0382911	0.0471406	0.048855	0.0339217	0.0375342	0.0400234	0.0418204	0.0337813	0.0419054	0.0460943
Neuron_Exc_15	0.022437	0.0220713	0.0242817	0.0268493	0.0362524	0.0269815	0.0174102	0.0199381	0.0266573	0.0158066	0.0119403	0.0207469	0.0238257	0.0218479	0.0162577	0.0280555	0.0202287	0.0275837	0.0233463	0.0172198	0.028481	0.0261828	0.0290179	0.0256469	0.0222732	0.0218825	0.0292331	0.0278473	0.0243819	0.0285618	0.0263626	0.0210084	0.0267651	0.0260304	0.0286765	0.0156863	0.0241379	0.0299973	0.0228849	0.0212025	0.013524	0.0240458	0.0201324	0.0241096	0.0122699	0.0123001	0.0228841	0.0282951	0.0161858
Neuron_Exc_16	0.00931999	0.0118846	0.0153784	0.0115068	0.0108286	0.0104553	0.00897715	0.0106566	0.00947036	0.0125523	0.0109453	0.0102351	0.00850919	0.00763359	0.0107362	0.0119316	0.0114336	0.00919456	0.0125069	0.010958	0.00632911	0.0114837	0.0160714	0.0116785	0.0134294	0.0116906	0.0148064	0.00813517	0.0103022	0.00873656	0.0109597	0.0155139	0.013844	0.0117756	0.00955882	0.0120448	0.0100313	0.012817	0.0121359	0.0085443	0.0131376	0.0122137	0.0099283	0.00876712	0.0143149	0.0116851	0.0156193	0.0154011	0.0102041
Neuron_Exc_17	0.00517777	0.00707414	0.0072845	0.00493151	0.0047081	0.00573356	0.00408052	0.00343761	0.0084181	0.0051139	0.0066335	0.00968188	0.0136147	0.0113188	0.0101227	0.00612706	0.00674289	0.00772343	0.00667037	0.00657483	0.00474684	0.00689022	0.0102679	0.00435081	0.00818867	0.00239808	0.00531511	0.00469337	0.00377747	0.00672043	0.00592417	0.00387847	0.00553761	0.00619771	0.00661765	0.00364146	0.00376176	0.00681756	0.00450763	0.00443038	0.00540958	0.00687023	0.00772201	0.00356164	0.0084721	0.00338253	0.00435888	0.002149	0.00492611
Neuron_Exc_18	0.00310666	0.00169779	0.00404694	0.00383562	0.00376648	0.00202361	0.00244831	0.000687521	0.0045598	0.0060437	0.00364842	0.0033195	0	0.00184259	0.00368098	0.00290229	0.00293169	0.00331004	0.00166759	0.00313087	0.00411392	0.00275609	0.003125	0.00206091	0.00524075	0.00329736	0.00379651	0.00531915	0.00343407	0.00403226	0.00473934	0.00258565	0.00323027	0.0021692	0.00477941	0.00252101	0.00219436	0.00490864	0.00381415	0.00411392	0.00463679	0.00267176	0.00496415	0.00383562	0.00525855	0.00615006	0.00108972	0.00286533	0.00527797
Neuron_Exc_19	0.0193303	0.0223543	0.0230676	0.0213699	0.027307	0.0165261	0.0141458	0.0213132	0.0357769	0.0330079	0.0222222	0.026556	0.0204221	0.0184259	0.0202454	0.0183812	0.0187628	0.0216992	0.0214008	0.0241077	0.0231013	0.0169959	0.0241071	0.023357	0.0235834	0.0230815	0.0258162	0.0290989	0.0206044	0.0211694	0.0245853	0.0235941	0.0318413	0.0195228	0.01875	0.0268908	0.0163009	0.0231797	0.018724	0.0177215	0.0309119	0.0282443	0.0220629	0.0194521	0.0265849	0.0242927	0.0294224	0.0290115	0.0242787
Neuron_Exc_20	0.0321022	0.0384833	0.0307568	0.0356164	0.0324859	0.0269815	0.0285637	0.0278446	0.0340231	0.0334728	0.0258706	0.042047	0.026889	0.0300079	0.0331288	0.0470816	0.0325418	0.0239058	0.0383546	0.0372574	0.0427215	0.0252641	0.0383929	0.024273	0.0386505	0.0275779	0.0284738	0.0353567	0.029533	0.0325941	0.0299171	0.0252101	0.0350715	0.0316083	0.0227941	0.027451	0.0291536	0.0299973	0.026699	0.031962	0.0355487	0.0377863	0.0319912	0.0276712	0.0321356	0.0365929	0.036324	0.0379656	0.0358902
Neuron_Exc_21	0.0172592	0.0175439	0.0218535	0.0230137	0.0235405	0.0202361	0.0152339	0.0168443	0.022799	0.027894	0.0218905	0.0320885	0.0200817	0.0226375	0.0226994	0.0190261	0.0161243	0.0268481	0.0239022	0.0222292	0.025	0.0192926	0.0258929	0.0180902	0.0216181	0.0170863	0.0186029	0.0206508	0.0230082	0.0208333	0.0219194	0.0229476	0.027688	0.0195228	0.0242647	0.0252101	0.0197492	0.0199073	0.0246186	0.0199367	0.0328439	0.028626	0.0234418	0.0205479	0.0277534	0.0313653	0.027243	0.0265043	0.0306122
Neuron_Exc_22	0.00966517	0.008206	0.00890328	0.0158904	0.0122411	0.0107926	0.00843308	0.00515641	0.00806734	0.004649	0.00298507	0.00525588	0.00578625	0.00658068	0.00766871	0.0122541	0.00850191	0.00662008	0.0116732	0.0125235	0.0113924	0.00872761	0.009375	0.00480879	0.00786112	0.0113909	0.00797267	0.00907384	0.00789835	0.00638441	0.00503555	0.00808016	0.00830641	0.0083669	0.00625	0.00644258	0.00877743	0.00927188	0.00277393	0.00537975	0.00695518	0.00687023	0.00717044	0.00739726	0.00701139	0.00645756	0.010534	0.0146848	0.00950035
Neuron_Exc_23	0.00724888	0.00622524	0.0125455	0.00821918	0.0094162	0.00607083	0.00761697	0.00756274	0.00911961	0.0074384	0.0066335	0.00912863	0.00306331	0.00658068	0.00337423	0.0103193	0.00644972	0.00588452	0.00555864	0.00876644	0.00696203	0.00597152	0.0102679	0.0068697	0.00753357	0.00689448	0.00721336	0.011577	0.0051511	0.00772849	0.00503555	0.00904977	0.00876788	0.00743725	0.00661765	0.00952381	0.00595611	0.0114535	0.00312067	0.00981013	0.0108192	0.0118321	0.0110314	0.00575342	0.00730353	0.00768758	0.00835452	0.00823782	0.0070373
Neuron_Exc_24	0.0113911	0.0152801	0.0161878	0.00767123	0.0112994	0.00573356	0.00734494	0.00653145	0.0108734	0.0060437	0.0155887	0.0116183	0.00272294	0.00947618	0.0113497	0.00161238	0.0143653	0.0121368	0.00389105	0.00876644	0.00696203	0.00734956	0.00535714	0.00915961	0.0101539	0.00329736	0.0140471	0.0134543	0.0161401	0.0147849	0.0145142	0.0177763	0.00738348	0.0130152	0.0125	0.00980392	0.00940439	0.0106354	0.0138696	0.0129747	0.011592	0.00229008	0.00854937	0.0120548	0.0143149	0.0123001	0.0119869	0.0139685	0.0137227
Neuron_Exc_25	0.0044874	0.000282965	0.00647511	0.00547945	0.0047081	0.00269815	0.000816104	0.00103128	0.00876885	0.0144119	0.00364842	0.00193638	0.0010211	0.000263227	0.00306748	0.00128991	0.00175901	0.00772343	0	0.00219161	0.0113924	0.00321543	0.00133929	0.00366384	0.00163773	0.000899281	0.00113895	0.00563204	0.00343407	0.0047043	0.00918246	0.0106658	0.00323027	0.00154943	0.00845588	0.00980392	0.00125392	0.000818107	0.00381415	0.0028481	0.00772798	0.00648855	0.00551572	0.00410959	0.00292141	0.00768758	0.00435888	0.00859599	0.00738916
Neuron_Exc_26	0.0189852	0.0181098	0.0254958	0.0213699	0.01742	0.0185497	0.0163221	0.0185631	0.0168362	0.0209205	0.0169154	0.0185339	0.0153165	0.0155304	0.0153374	0.0116092	0.0149516	0.0150791	0.0158421	0.0153413	0.0231013	0.0179146	0.0129464	0.0155713	0.0199803	0.0140887	0.0170843	0.0178348	0.0154533	0.0137769	0.0168839	0.012605	0.0189202	0.018903	0.0169118	0.0140056	0.0178683	0.0163621	0.0152566	0.018038	0.0262751	0.0183206	0.0146167	0.020274	0.0189892	0.0209102	0.018162	0.0186246	0.018297
Neuron_Exc_27	0.000345185	0	0.000809389	0.00219178	0.00094162	0.000674536	0.000272035	0.000687521	0.00105226	0.0009298	0.000331675	0	0	0	0.000306748	0	0.00146585	0.00110335	0.000277932	0.000626174	0.000949367	0	0.00133929	0.000915961	0.000327547	0.00029976	0.000379651	0.000312891	0.000686813	0.00134409	0.000592417	0.000323206	0	0.000619771	0	0.00112045	0.00031348	0	0.00104022	0.000632911	0.0011592	0.000381679	0.00110314	0.000273973	0.000292141	0.00215252	0.0018162	0.000716332	0.00175932
Neuron_Exc_28	0.00621332	0.00452745	0.00485633	0.00219178	0.00517891	0.00539629	0.000816104	0.000687521	0.00561207	0.0041841	0.00464345	0.00470263	0.00136147	0.00263227	0.00368098	0.00161238	0.00322486	0.00294226	0.00194553	0.00375704	0.00316456	0.00229674	0.00491071	0.00343485	0.00393056	0.00119904	0.00569476	0.00469337	0.00480769	0.00504032	0.00414692	0.00452489	0.00553761	0.00185931	0.00330882	0.00308123	0.00344828	0.00381783	0.00312067	0.00253165	0.00579598	0.00534351	0.00496415	0.00328767	0.00408998	0.00430504	0.0036324	0.00358166	0.00457424
Neuron_Exc_29	0.0214014	0.0203735	0.0186159	0.0246575	0.0254237	0.0219224	0.0122416	0.0189068	0.0157839	0.0144119	0.0189055	0.0143845	0.0149762	0.0155304	0.0147239	0.0177362	0.0175901	0.0172858	0.0175097	0.010645	0.0189873	0.0128617	0.0209821	0.0151134	0.0206354	0.0164868	0.0212604	0.0219024	0.0175137	0.0184812	0.0195498	0.0213316	0.0179972	0.0173536	0.0194853	0.0212885	0.0191223	0.0177257	0.0183773	0.0129747	0.0193199	0.019084	0.0135135	0.0175342	0.0122699	0.0193727	0.0127134	0.0164756	0.0168895
Neuron_Exc_30	0.0158785	0.0203735	0.0149737	0.0208219	0.0254237	0.0219224	0.0171382	0.0120316	0.0126271	0.0223152	0.0195688	0.0226833	0.0190606	0.0244801	0.0211656	0.0164463	0.0181765	0.0147113	0.0147304	0.0212899	0.0126582	0.0146991	0.0325893	0.0125945	0.0212905	0.0158873	0.0201215	0.0237797	0.0144231	0.0174731	0.0216232	0.010989	0.0267651	0.0173536	0.0132353	0.0263305	0.0184953	0.0149986	0.0180305	0.0174051	0.0220247	0.0244275	0.0113072	0.0186301	0.0201578	0.00922509	0.0152561	0.0196991	0.0190007
Neuron_Exc_31	0.00828443	0.00707414	0.014569	0.0147945	0.0164783	0.00944351	0.0111534	0.0120316	0.019993	0.018596	0.0102819	0.0188105	0.00816882	0.0150039	0.0122699	0.0096743	0.00967458	0.0139757	0.0147304	0.0112711	0.00886076	0.0128617	0.0147321	0.0146554	0.0170324	0.0110911	0.0113895	0.0122028	0.00961538	0.0114247	0.0133294	0.0122818	0.0129211	0.0133251	0.0121324	0.0106443	0.0103448	0.0114535	0.0135229	0.0155063	0.0185471	0.0194656	0.0104799	0.00931507	0.0163599	0.0218327	0.0145296	0.0146848	0.0144265
Neuron_Exc_32	0.00655851	0.00311262	0.00809389	0.00821918	0.00612053	0.00607083	0.00462459	0.00446889	0.00491056	0.0069735	0.0013267	0.0033195	0.00136147	0.0028955	0.00214724	0.00483715	0.00498388	0.00514895	0.00416898	0.00532248	0.00348101	0.0101056	0.00446429	0.00595374	0.00458565	0.0044964	0.00417616	0.00657071	0.00480769	0.00604839	0.00651659	0.00711054	0.00461467	0.00526805	0.00772059	0.00532213	0.00188088	0.00409054	0.00208044	0.00474684	0.00772798	0.00992366	0.00634308	0.000821918	0.00262927	0.00492005	0.00653832	0.00787966	0.00950035
Neuron_Inh_01	0.01864	0.0192417	0.0190206	0.0153425	0.01742	0.0151771	0.0163221	0.0130629	0.0182392	0.0153417	0.0189055	0.0152144	0.00987066	0.0144775	0.0165644	0.0167688	0.017297	0.0125046	0.0130628	0.017846	0.00917722	0.0142398	0.00669643	0.0144264	0.0180151	0.0131894	0.0159453	0.0122028	0.0154533	0.0137769	0.0162915	0.0180995	0.013844	0.0120855	0.0154412	0.0159664	0.0131661	0.015544	0.0138696	0.0161392	0.0119784	0.00648855	0.0170987	0.0139726	0.0195735	0.0178352	0.0145296	0.0143266	0.026038
Neuron_Inh_02	0.0110459	0.0149972	0.0117361	0.0208219	0.0169492	0.0131535	0.0108814	0.0116879	0.0182392	0.0158066	0.00995025	0.0188105	0.0146358	0.0160569	0.0150307	0.014189	0.0126063	0.0136079	0.0141745	0.0147151	0.0170886	0.0220487	0.0165179	0.0141974	0.0153947	0.014988	0.0140471	0.0131414	0.012706	0.0131048	0.0177725	0.0164835	0.0133826	0.0158042	0.0143382	0.0120448	0.0159875	0.0139078	0.0110957	0.014557	0.00927357	0.0167939	0.0113072	0.0131507	0.0116857	0.0159902	0.0177988	0.012894	0.0140746
Neuron_Inh_03	0.00414222	0.00339559	0.00445164	0.00164384	0.00517891	0.00505902	0.00272035	0.00275009	0.00280603	0.0037192	0.00199005	0.0033195	0.00306331	0.00368518	0.00337423	0.00354724	0.00322486	0.00257448	0.00166759	0.000939261	0.00221519	0.00367478	0.00178571	0.00412182	0.00360301	0.00389688	0.0015186	0.00250313	0.00171703	0.00336022	0.00236967	0.00387847	0.00230734	0.0021692	0.00294118	0.0022409	0.00188088	0.00327243	0.00485437	0.00506329	0.0015456	0.000763359	0.00330943	0.00356164	0.0035057	0.00276753	0.00217944	0.0032235	0.00211119
Neuron_Inh_04	0.00586814	0.00792303	0.00849858	0.00712329	0.0155367	0.00472175	0.00272035	0.00240633	0.0084181	0.0055788	0.00298507	0.00470263	0.00612662	0.00605422	0.00429448	0.0096743	0.00527704	0.00735565	0.00667037	0.00657483	0.00917722	0.00459348	0.0116071	0.00893062	0.00818867	0.00359712	0.00721336	0.0100125	0.00446429	0.00504032	0.0124408	0.00581771	0.00969082	0.00929656	0.00772059	0.00644258	0.00564263	0.00709026	0.00728155	0.00443038	0.0100464	0.00839695	0.00634308	0.0060274	0.00555069	0.00676507	0.00581184	0.0103868	0.0059817
Neuron_Inh_05	0.0196755	0.0200905	0.0218535	0.0263014	0.0315443	0.0242833	0.0176823	0.0130629	0.0196422	0.0218503	0.0155887	0.0190871	0.0248468	0.0234272	0.0159509	0.0190261	0.0202287	0.0183891	0.016398	0.0206637	0.0183544	0.0243454	0.0223214	0.023357	0.0229283	0.0203837	0.0208808	0.0253442	0.0175137	0.0181452	0.0245853	0.0223012	0.0235348	0.0285095	0.0213235	0.0182073	0.0178683	0.0264521	0.0176838	0.0189873	0.0208655	0.0240458	0.0237176	0.019726	0.0172363	0.0209102	0.0254268	0.0207736	0.0232231
Neuron_Inh_06	0.000690369	0.00141483	0.00121408	0.000547945	0.00141243	0.00168634	0.000272035	0.00206256	0.00175377	0.0037192	0.000995025	0.00193638	0.00136147	0.00236904	0.00214724	0.000644953	0.000879507	0.000735565	0.000555864	0.000939261	0.000949367	0.000459348	0.000892857	0.00045798	0.000655093	0.00059952	0.00113895	0.00219024	0.00103022	0.00100806	0.000888626	0.000646412	0.000461467	0.0021692	0.00110294	0.000560224	0.00031348	0.00109081	0.00104022	0.000949367	0.00193199	0.000763359	0.00220629	0.00109589	0.00262927	0.00307503	0.00108972	0.0010745	0.00316678
Neuron_Inh_07	0.0365896	0.0367855	0.0335896	0.0432877	0.0480226	0.032715	0.0274755	0.0302509	0.039986	0.0413761	0.0311774	0.0392808	0.0323349	0.0273756	0.042638	0.03386	0.0234535	0.0283192	0.032796	0.0297433	0.031962	0.0284796	0.0352679	0.0245019	0.0402882	0.0251799	0.0356872	0.0375469	0.0267857	0.0221774	0.0331754	0.0300582	0.0415321	0.0303688	0.0272059	0.0327731	0.0285266	0.0327243	0.0350208	0.0367089	0.0386399	0.0400763	0.0319912	0.0260274	0.0341805	0.0399754	0.0366873	0.0354585	0.0249824
Neuron_Inh_08	0.00828443	0.00877193	0.00971267	0.010411	0.00800377	0.0118044	0.00870511	0.00859402	0.0150824	0.0102278	0.012272	0.011065	0.00782845	0.0100026	0.0128834	0.00935182	0.0076224	0.0121368	0.0130628	0.0103319	0.00759494	0.010565	0.0116071	0.00778567	0.0098264	0.00659472	0.00455581	0.00938673	0.00686813	0.00974462	0.00977488	0.00646412	0.0129211	0.0117756	0.00882353	0.0070028	0.00595611	0.00818107	0.0100555	0.0107595	0.00850077	0.00954198	0.00937672	0.0060274	0.00817996	0.0116851	0.0108972	0.0132521	0.0105559
Neuron_Inh_09	0.00828443	0.00537634	0.00526103	0.00328767	0.00612053	0.00573356	0.00299238	0.00653145	0.00771659	0.0083682	0.00497512	0.00995851	0.00306331	0.00368518	0.00736196	0.00709449	0.00791557	0.00588452	0.00889383	0.0100188	0.00474684	0.00275609	0.00803571	0.0068697	0.00294792	0.00359712	0.00531511	0.00907384	0.00480769	0.00873656	0.00325829	0.00614092	0.00599908	0.00681748	0.00625	0.00448179	0.00376176	0.00599945	0.00589459	0.0056962	0.00656878	0.00572519	0.00689465	0.00630137	0.00934852	0.00522755	0.00835452	0.00537249	0.0105559
Neuron_Inh_10	0.00379703	0.00226372	0.00283286	0.00438356	0.00423729	0.00236088	0.00272035	0.0017188	0.00280603	0.0069735	0.00232172	0.00304288	0.00374404	0.00368518	0.00368098	0.00354724	0.00615655	0.00367782	0.00389105	0.00563557	0.0056962	0.00413413	0.00357143	0.00343485	0.00229283	0.00269784	0.00531511	0.00312891	0.0051511	0.00436828	0.00325829	0.00452489	0.00461467	0.00309885	0.000367647	0.0047619	0.00250784	0.00354513	0.00104022	0.00316456	0.00425039	0.00496183	0.00579151	0.00273973	0.00175285	0.00584256	0.00617508	0.00501433	0.00457424
Neuron_Inh_11	0.0283051	0.0322581	0.0315662	0.0372603	0.0536723	0.0411467	0.0179543	0.0154692	0.0378814	0.0199907	0.0192371	0.0213001	0.0357386	0.0286918	0.0171779	0.048049	0.0357666	0.0411916	0.0375208	0.0222292	0.05	0.0519063	0.0334821	0.0435081	0.0294792	0.0368705	0.0550494	0.034418	0.0302198	0.0336022	0.0438389	0.032967	0.0387633	0.05392	0.0452206	0.0316527	0.0376176	0.04036	0.0350208	0.0329114	0.0297527	0.0248092	0.0275786	0.0353425	0.0128542	0.0162977	0.0312386	0.0505014	0.0186488
Neuron_Inh_12	0.0293407	0.0353707	0.038446	0.0372603	0.0353107	0.0357504	0.0356366	0.0347198	0.0312171	0.0423059	0.038806	0.0390041	0.0289312	0.0292182	0.0417178	0.0399871	0.0354735	0.0415594	0.0425236	0.0369443	0.0408228	0.0339917	0.0410714	0.023357	0.038323	0.0281775	0.0258162	0.0366083	0.03125	0.0356183	0.0361374	0.0352295	0.0401477	0.0312984	0.0290441	0.0310924	0.0291536	0.0294519	0.0367545	0.0446203	0.0340031	0.0446565	0.0344732	0.0290411	0.0467426	0.0498155	0.0345078	0.032235	0.033779
Neuron_Inh_13	0.00276148	0.00226372	0.00202347	0.00219178	0.00282486	0.00539629	0.00353645	0.00343761	0.000350754	0.0037192	0.00298507	0.00165975	0.00510551	0.00394841	0.00398773	0.00386972	0.00234535	0.00367782	0.00194553	0.00313087	0.00411392	0.00367478	0.00267857	0.00114495	0.00262037	0.00209832	0.0022779	0.00187735	0.00274725	0.00336022	0.00296209	0.00452489	0.00553761	0.00402851	0.00330882	0.00504202	0.0031348	0.00463594	0.00450763	0.0028481	0.00231839	0.00229008	0.00303365	0.00164384	0.00379784	0.00338253	0.00472212	0.00501433	0.00633357
Neuron_Inh_14	0.00207111	0.000565931	0.00121408	0.00383562	0.00094162	0.00303541	0.00054407	0.00137504	0.00315679	0.004649	0.00464345	0.00248963	0.0010211	0.00184259	0.00122699	0.00193486	0.00263852	0.00183891	0.00361312	0.00187852	0.00316456	0.00413413	0.00133929	0.0022899	0.00196528	0.0029976	0.0015186	0.00250313	0.00103022	0.000336022	0.00177725	0.00387847	0.00553761	0.00154943	0.00110294	0.00140056	0.000626959	0.00136351	0.00208044	0.00221519	0.00193199	0.0019084	0.00137893	0.0030137	0.00204499	0.00399754	0.00290592	0.00250716	0.00422238
Neuron_Inh_15	0.00241629	0.00113186	0.00323756	0.00273973	0.00329567	0.00168634	0.000272035	0.00103128	0.00140302	0.0018596	0	0.000276625	0.0010211	0.00210582	0.000613497	0.00128991	0.00117268	0.000367782	0.000833797	0.000626174	0.00158228	0.000918695	0.000446429	0.00068697	0.000655093	0.000899281	0.000379651	0.00156446	0.000343407	0.00100806	0.000888626	0.000969619	0.0013844	0.000619771	0.000735294	0.00140056	0.00031348	0.000818107	0.0017337	0.000632911	0.000386399	0.00152672	0.00137893	0.000821918	0.000584283	0.00153752	0.00072648	0.00143266	0.00070373
[truncated: 43 more columns]
